# Supplementary material for: Nurses’ Protests during the COVID-19 Pandemic: A Comparative International Analysis
Source: Nurs Rep. 2024 Aug 9;14(3):1961–72. doi: 10.3390/nursrep14030146 (PMC11348237; doi:10.3390/nursrep14030146)
Supplement: Supplementary file 1 [file nursrep-14-00146-s001.zip]

Archive with 1 entries (1 files):
- nursrep-3049436-supplementary.xlsx
