# Supplementary material for: Nurses’ Protests during the COVID-19 Pandemic: A Comparative International Analysis
Source: Nurs Rep. 2024 Aug 9;14(3):1961–72. doi: 10.3390/nursrep14030146 (PMC11348237; doi:10.3390/nursrep14030146)
Supplement: Supplementary file 1 [file nursrep-14-00146-s001.zip › nursrep-3049436-supplementary.xlsx]

## Sheet: Sheet1
Country	Protests	Population	Protests/Million	polity2	COVID deaths	Vaccination rate	Care workers/1000	HDI
Algeria	106	43851043	2.41727	12	115.337	-999	-999	0.492
Antigua and Barbuda	1	97928	10.2116	-999	458.559	36.27	4.5171	0.831
Argentina	246	45376763	5.42128	19	2535.27	30.33	2.5996	0.853
Austria	3	8917205	0.336428	20	1464.83	28.15	7.0891	0.92
Bahamas	5	393248	12.7146	-999	863.438	-999	4.5669	0.802
Bangladesh	3	164689383	0.0182161	4	151.969	4.61	0.3916	0.646
Belgium	9	11555997	0.778816	18	2185.84	70.37	11.808	0.936
Bolivia	54	11673029	4.62605	17	1502.85	22.48	1.5589	0.715
Brazil	104	212559409	0.489275	18	2685.97	29.12	7.4008	0.764
Bulgaria	2	6934015	0.288433	19	2758.05	17.28	4.7853	0.813
Cameroon	1	26545864	0.0376707	6	48.613	-999	0.5267	0.586
Central African Republic	1	4829764	0.207049	16	17.924	-999	0.2063	0.391
Chile	48	19116209	2.51096	20	1879.29	69.77	13.3248	0.859
China	1	1410929362	0.000708753	3	3.985	-999	2.6621	0.775
Colombia	32	50882884	0.628895	17	2402.9	28.38	-999	0.768
Costa Rica	2	5094114	0.39261	20	1048.29	-999	3.4144	0.811
Cuba	1	11326616	0.0882876	5	451.919	34.93	7.5614	0.766
Cyprus	6	1207361	4.96952	20	578.12	-999	4.0345	0.901
Democratic Republic of Congo	17	10847904	1.56712	7	10.696	0.01	1.1101	0.476
Denmark	1	5831404	0.171485	20	438.097	-999	10.5515	0.946
Ecuador	21	17643060	1.19027	15	1790.07	48.98	2.5059	0.758
Egypt	2	102334403	0.0195438	6	150.59	-999	1.9262	0.724
El Salvador	9	6486201	1.38756	18	456.095	43.53	1.8344	0.676
Eswatini	3	1160164	2.58584	1	887.924	-999	4.1415	0.623
France	319	67391582	4.73353	20	1804.15	59.69	11.4707	0.905
Gambia	2	2416664	0.827587	14	117.886	5.97	0.6061	0.492
Germany	8	83240525	0.096107	20	1125.52	60.56	13.4858	0.951
Greece	38	10715549	3.54625	20	1320.27	55.25	3.7019	0.89
Guadeloupe	1	384329	2.60194	18	1270.97	-999	-999	-999
Guatemala	13	16858333	0.771132	18	662.299	7.03	1.2829	0.645
Guinea	1	13132792	0.0761453	14	24.171	2.83	0.1238	0.47
Guyana	3	786559	3.81408	17	753.035	19.91	0.7869	0.711
Honduras	25	9904608	2.52408	17	846.556	-999	0.7287	0.629
Hungary	2	9749763	0.205133	20	3015.56	55.27	5.2593	0.854
India	140	1380004385	0.101449	19	308.946	10.43	2.3885	0.638
Indonesia	4	273523621	0.014624	19	478.847	13.01	3.807	0.718
Iran	27	83992953	0.321456	3	1195.94	-999	2.0766	0.785
Iraq	8	40222503	0.198894	16	463.681	-999	2.0448	0.678
Ireland	1	4994724	0.200211	20	1021.28	68.71	13.0118	0.942
Italy	194	59554023	3.25755	20	2186	62.27	5.8867	0.899
Ivory Coast	4	26378275	0.15164	14	-999	-999	0.6556	0.529
Japan	14	125836021	0.111256	20	128.647	49.55	12.6978	0.918
Kazakhstan	1	18754440	0.0533207	4	652.387	27.66	7.2936	0.81
Kenya	1	53771300	0.0185973	19	86.882	1.49	1.1656	0.604
Kosovo	2	1775378	1.12652	18	1353.45	15.54	-999	-999
Lebanon	1	6825442	0.146511	16	1464.55	19.87	1.6735	0.76
Libya	1	6871287	0.145533	10	611.39	-999	6.5305	0.756
Lithuania	1	2794700	0.35782	20	1649.42	-999	9.4452	0.886
Mauritania	6	4649660	1.29042	8	148.222	-999	0.9252	0.552
Mexico	270	128932753	2.09411	18	2104.99	26.6	2.3646	0.781
Mongolia	3	3278292	0.915111	20	245.706	61.62	4.2136	0.749
Morocco	140	36910558	3.79295	6	329.996	40.1	1.3887	0.684
Nepal	16	29136808	0.549134	17	350.731	14.6	3.3047	0.598
Netherlands	2	17441139	0.114671	20	1026.93	-999	11.4851	0.941
Nigeria	4	24206636	0.165244	17	10.803	0.66	1.5007	0.537
Pakistan	64	220892331	0.289734	17	108.28	7.4	0.4832	0.537
Panama	23	4314768	5.33053	19	1596.66	-999	3.2055	0.82
Paraguay	66	7132530	9.25338	19	2313.17	26.15	0.7387	0.746
Peru	141	32971846	4.27638	19	5818.43	25.15	2.9772	0.774
Philippines	28	109581085	0.255519	18	286.512	12.08	5.4439	0.714
Poland	4	37950802	0.1054	20	1890.7	47.14	6.8926	0.88
Portugal	19	10305564	1.84366	20	1725.08	-999	6.8987	0.864
Romania	23	19286123	1.19257	19	1755.36	26.12	6.0922	0.834
Russia	13	144104080	0.0902126	14	1255.15	25.2	4.5333	0.839
San Marino	1	33938	29.4655	-999	2671.42	-999	8.2067	0.861
Senegal	1	16743930	0.0597231	17	100.598	-999	0.5404	0.514
Serbia	3	6908224	0.434265	18	1056.09	-999	6.0855	0.812
Sierra Leone	2	7976985	0.250721	17	14.06	-999	0.7525	0.457
Slovakia	1	5458827	0.18319	20	2223.46	-999	6.0156	0.863
South Africa	26	59308690	0.438384	19	1360.09	9.99	1.3078	0.741
South Korea	40	51780579	0.77249	20	44.079	30.33	7.4625	0.922
Spain	172	47351567	3.6324	20	1820.97	70.18	6.0795	0.904
Sri Lanka	19	21919000	0.866828	16	401.93	35.28	2.2604	0.775
Sudan	1	43849269	0.0228054	6	59.542	-999	-999	0.521
Sweden	1	10353442	0.0965862	20	1392.31	-999	12.5813	0.947
Switzerland	4	8636896	0.463129	20	1199.59	-999	17.8949	0.96
Taiwan	2	23574274	0.0848382	20	-999	3.85	-999	-999
Thailand	2	69799978	0.0286533	7	155.418	-999	3.1522	0.801
Togo	1	8278737	0.120791	8	20.342	-999	0.4643	0.536
Trinidad and Tobago	1	1399491	0.714546	20	827.54	26.07	4.2639	0.813
Tunisia	98	11818618	8.292	17	1891.29	-999	2.5136	0.74
Turkey	80	84339067	0.948552	6	653.353	43.46	3.0027	0.842
Uganda	2	45741000	0.0437244	9	63.344	-999	1.2382	0.544
Ukraine	3	44134693	0.0679737	14	1289.06	9.68	6.661	0.774
United Kingdom	9	67215293	0.133898	18	2357.49	63.56	10.2922	0.933
United States	500	329484123	1.51752	15	1888.37	54.56	15.685	0.933
Uzbekistan	1	34232050	0.0292124	1	13.082	-999	11.2804	0.725
Venezuela	204	28435943	7.17402	7	140.274	-999	2.0663	0.72
Yemen	5	29825968	0.167639	10	43.031	-999	0.7852	0.43
Zimbabwe	12	14862927	0.807378	14	268.986	10.03	1.9346	0.56
